# Supplementary material for: Three Reasons for Playing the Tennis Forehand in Square Stance
Source: J Funct Morphol Kinesiol. 2025 Jun 5;10(2):215. doi: 10.3390/jfmk10020215 (PMC12194768; doi:10.3390/jfmk10020215)
Supplement: Supplementary file 1 [file jfmk-10-00215-s001.zip]

Archive with 1 entries (1 files):
- jfmk-3575127-supplementary.pdf
